# Supplementary material for: Comparison of targeted next-generation sequencing and the Xpert MTB/RIF assay for detection of Mycobacterium tuberculosis in clinical isolates and sputum specimens
Source: Microbiol Spectr. 2024 Apr 11;12(5):e04098-23. doi: 10.1128/spectrum.04098-23 (PMC11064545; doi:10.1128/spectrum.04098-23)
Supplement: Table S2 — Information on samples from 129 suspected tuberculosis patients. [file spectrum.04098-23-s0002.xlsx]

## Sheet: Sheet1
TableS2: Information on samples from 129 suspected tuberculosis patients
Sample	Sex	Age	Region	Smear	Xpert/MTB	Xpert/RIF	Culture	tNGS	tNGS/RIF	Clinical diagnosis	History of tuberculosis	HIV test
001	Male	62	Changsha	Negative	Positive	RIF-S	Positive	Positive	RIF-S	Positive	Initial treatment	Negative
002	Male	68	Changsha	Negative	Negative	Negative	Negative	Negative	Negative	Positive	retreatment	Negative
003	Male	44	Changsha	Positive	Positive	RIF-S	Positive	Positive	RIF-S	Positive	Initial treatment	Negative
004	Female	65	Changsha	Negative	Positive	RIF-S	Positive	Negative	Negative	Positive	Initial treatment	Negative
005	Male	23	Changsha	Positive	Positive	RIF-S	Positive	Positive	RIF-S	Positive	Initial treatment	Negative
006	Female	48	Changsha	Positive	Positive	RIF-R	Positive	Positive	RIF-R	Positive	retreatment	Negative
007	Female	52	Changsha	Negative	Negative	Negative	Negative	Negative	Negative	Positive	retreatment	Negative
008	Male	60	Changsha	Negative	Negative	Negative	Negative	Negative	Negative	Positive	unknown	Negative
009	Female	55	Changsha	Negative	Negative	Negative	Negative	Negative	Negative	Negative	unknown	Negative
010	Male	53	Changsha	Negative	Negative	Negative	Negative	Negative	Negative	Positive	unknown	Negative
011	Female	21	Changsha	Positive	Positive	RIF-S	Positive	Positive	RIF-R	Positive	Initial treatment	Negative
012	Female	79	Changsha	Negative	Negative	Negative	Negative	Positive	RIF-R	Positive	retreatment	Negative
013	Female	29	Changsha	Negative	Negative	Negative	Negative	Positive	RIF-R	Positive	Initial treatment	Negative
014	Male	59	Changsha	Negative	Negative	Negative	Positive	Negative	Negative	Positive	retreatment	Negative
015	Male	66	Changsha	Negative	Negative	Negative	Negative	Negative	Negative	Positive	retreatment	Negative
016	Male	57	Changsha	Negative	Negative	Negative	Negative	Negative	Negative	Positive	Initial treatment	Negative
017	Female	32	Changsha	Negative	Negative	Negative	Negative	Positive	RIF-R	Positive	Initial treatment	Negative
018	Female	78	Changsha	Negative	Negative	Negative	Negative	Positive	RIF-S	Positive	Initial treatment	Negative
019	Female	24	Changsha	Negative	Negative	Negative	Negative	Negative	Negative	Positive	Initial treatment	Negative
020	Male	58	Changsha	Negative	Negative	Negative	Negative	Negative	Negative	Positive	unknown	Negative
021	Male	46	Changsha	Negative	Negative	Negative	Negative	Negative	Negative	Negative	unknown	Negative
022	Female	52	Changsha	Negative	Negative	Negative	Negative	Negative	Negative	Positive	retreatment	Negative
023	Female	58	Changsha	Negative	Negative	Negative	Negative	Positive	RIF-R	Positive	unknown	Negative
024	Male	70	Changsha	Negative	Negative	Negative	Negative	Negative	Negative	Positive	Initial treatment	Negative
025	Male	71	Changsha	Negative	Negative	Negative	Negative	Negative	Negative	Positive	Initial treatment	Negative
026	Male	71	Changsha	Negative	Negative	Negative	Negative	Negative	Negative	Positive	Initial treatment	Negative
027	Female	76	Changsha	Negative	Negative	Negative	Negative	Negative	Negative	Negative	unknown	Negative
028	Male	68	Changsha	Negative	Negative	Negative	Negative	Negative	Negative	Positive	Initial treatment	Negative
029	Female	64	Changsha	Negative	Negative	Negative	Negative	Negative	Negative	Positive	Initial treatment	Negative
030	Male	62	Changsha	Negative	Negative	Negative	Negative	Negative	Negative	Positive	Initial treatment	Negative
031	Male	68	Changsha	Negative	Positive	RIF-S	Negative	Negative	Negative	Positive	retreatment	Negative
032	Male	29	Changsha	Negative	Negative	Negative	Positive	Positive	RIF-R	Positive	Initial treatment	Negative
033	Female	33	Changsha	Negative	Negative	Negative	Positive	Positive	RIF-R	Positive	retreatment	Negative
034	Male	69	Changsha	Negative	Negative	Negative	Negative	Negative	Negative	Negative	unknown	Negative
035	Male	61	Changsha	Positive	Positive	RIF-S	Positive	Positive	RIF-S	Positive	Initial treatment	Negative
036	Male	59	Changsha	Negative	Positive	RIF-S	Negative	Negative	Negative	Positive	Initial treatment	Negative
037	Male	50	Changsha	Negative	Negative	Negative	Negative	Positive	RIF-R	Positive	Initial treatment	Negative
038	Male	23	Changsha	Negative	Negative	Negative	Negative	Negative	Negative	NTM	unknown	Negative
039	Female	59	Changsha	Positive	Positive	RIF-S	Positive	Negative	Negative	Positive	Initial treatment	Negative
040	Female	32	Changsha	Positive	Positive	RIF-S	Positive	Positive	RIF-R	Positive	Initial treatment	Negative
041	Female	45	Changsha	Negative	Negative	Negative	Negative	Negative	Negative	Positive	Initial treatment	Negative
042	Male	72	Changsha	Negative	Negative	Negative	Negative	Negative	Negative	NTM	unknown	Negative
043	Male	64	Changsha	Negative	Positive	RIF-S	Positive	Negative	Negative	Positive	Initial treatment	Negative
044	Female	58	Changsha	Negative	Negative	Negative	Negative	Negative	Negative	NTM	unknown	Negative
045	Male	29	Changsha	Negative	Negative	Negative	Positive	Positive	RIF-R	Positive	Initial treatment	Negative
046	Male	56	Changsha	Negative	Negative	Negative	Negative	Negative	Negative	Positive	Initial treatment	Negative
047	Male	48	Changsha	Negative	Negative	Negative	Negative	Negative	Negative	Negative	unknown	Negative
048	Male	32	Changsha	Negative	Positive	RIF-S	Positive	Negative	Negative	Positive	Initial treatment	Negative
049	Male	66	Changsha	Negative	Negative	Negative	Negative	Negative	Negative	Positive	Initial treatment	Negative
050	Female	54	Changsha	Negative	Negative	Negative	Negative	Negative	Negative	Positive	unknown	Negative
051	Female	51	Changsha	Negative	Negative	Negative	Negative	Negative	Negative	Positive	unknown	Negative
052	Female	61	Changsha	Positive	Positive	RIF-S	Positive	Positive	RIF-S	Positive	Initial treatment	Negative
053	Male	26	Changsha	Negative	Positive	RIF-S	Negative	Negative	Negative	Positive	Initial treatment	Negative
054	Male	57	Changsha	Negative	Negative	Negative	Negative	Negative	Negative	Positive	retreatment	Negative
055	Male	56	Changsha	Positive	Negative	Negative	Positive	Positive	RIF-S	Positive	Initial treatment	Negative
056	Male	53	Changsha	Negative	Negative	Negative	Negative	Negative	Negative	Positive	Initial treatment	Negative
057	Male	55	Changsha	Positive	Positive	RIF-S	Positive	Negative	Negative	Positive	Initial treatment	Negative
058	Male	71	Changsha	Negative	Negative	Negative	Negative	Negative	Negative	Negative	unknown	Negative
059	Male	67	Changsha	Negative	Negative	Negative	Negative	Negative	Negative	Positive	Initial treatment	Negative
060	Male	58	Changsha	Positive	Positive	RIF-S	Positive	Positive	RIF-S	Positive	Initial treatment	Negative
061	Male	62	Changsha	Positive	Negative	Negative	Positive	Positive	RIF-R	Positive	retreatment	Negative
062	Male	82	Changsha	Negative	Negative	Negative	Negative	Negative	Negative	Positive	Initial treatment	Negative
063	Male	71	Changsha	Positive	Negative	Negative	Positive	Negative	Negative	Positive	Initial treatment	Negative
064	Female	81	Changsha	Negative	Negative	Negative	Negative	Negative	Negative	Positive	unknown	Negative
065	Male	59	Changsha	Negative	Negative	Negative	Negative	Negative	Negative	Positive	retreatment	Negative
066	Male	21	Changsha	Negative	Negative	Negative	Negative	Negative	Negative	Positive	Initial treatment	Negative
067	Female	23	Changsha	Negative	Negative	Negative	Positive	Negative	Negative	Positive	retreatment	Negative
068	Female	43	Changsha	Negative	Negative	Negative	Negative	Negative	Negative	Positive	unknown	Negative
069	Male	56	Changsha	Negative	Negative	Negative	Positive	Negative	Negative	Positive	retreatment	Negative
070	Male	61	Changsha	Positive	Positive	RIF-S	Positive	Positive	RIF-S	Positive	Initial treatment	Negative
071	Female	51	Changsha	Negative	Negative	Negative	Negative	Negative	Negative	Positive	Initial treatment	Negative
072	Female	70	Changsha	Negative	Negative	Negative	Negative	Negative	Negative	Positive	unknown	Negative
073	Male	56	Changsha	Negative	Negative	Negative	Negative	Negative	Negative	Negative	unknown	Negative
074	Male	70	Changsha	Positive	Negative	Negative	Positive	Positive	RIF-R	Positive	retreatment	Negative
075	Male	58	Changsha	Positive	Negative	Negative	Positive	Positive	RIF-S	Positive	Initial treatment	Negative
076	Female	42	Changsha	Negative	Negative	Negative	Negative	Negative	Negative	Positive	Initial treatment	Negative
077	Female	49	Changsha	Negative	Negative	Negative	Negative	Negative	Negative	Positive	Initial treatment	Negative
078	Male	64	Changsha	Negative	Negative	Negative	Negative	Negative	Negative	Negative	unknown	Negative
079	Male	52	Changsha	Negative	Negative	Negative	Negative	Negative	Negative	Positive	Initial treatment	Negative
080	Female	27	Beijing	Negative	Positive	RIF-S	Positive	Negative	Negative	Positive	unknown	Negative
081	Male	86	Beijing	Negative	Negative	Negative	Negative	Negative	Negative	Positive	retreatment	Negative
082	Female	56	Beijing	Negative	Negative	Negative	Negative	Negative	Negative	Positive	Initial treatment	Negative
083	Female	54	Beijing	Negative	Negative	Negative	Negative	Negative	Negative	Negative	unknown	Negative
084	Female	74	Beijing	Negative	Negative	Negative	Negative	Negative	Negative	Negative	unknown	Negative
085	Female	46	Beijing	Positive	Positive	RIF-S	Positive	Negative	Negative	Positive	Initial treatment	Negative
086	Male	31	Beijing	Positive	Positive	RIF-S	Positive	Positive	RIF-S	Positive	Initial treatment	Negative
087	Male	48	Beijing	Positive	Positive	RIF-S	Positive	Positive	RIF-S	Positive	Initial treatment	Negative
088	Male	62	Beijing	Positive	Negative	Negative	Negative	Positive	RIF-S	Positive	Initial treatment	Negative
089	Male	57	Beijing	Negative	Positive	RIF-S	Positive	Positive	RIF-S	Positive	Initial treatment	Negative
090	Male	64	Beijing	Negative	Negative	Negative	Negative	Negative	Negative	NTM	unknown	Negative
091	Male	32	Beijing	Positive	Positive	RIF-R	Positive	Positive	RIF-S	Positive	Initial treatment	Negative
092	Female	66	Beijing	Positive	Positive	RIF-S	Positive	Positive	RIF-S	Positive	Initial treatment	Negative
093	Male	26	Beijing	Negative	Negative	Negative	Negative	Positive	RIF-R	Negative	unknown	Negative
094	Female	73	Beijing	Negative	Negative	Negative	Negative	Positive	RIF-R	Positive	unknown	Negative
095	Male	27	Beijing	Positive	Positive	RIF-S	Positive	Positive	RIF-S	Positive	Initial treatment	Negative
096	Female	37	Beijing	Positive	Positive	RIF-S	Positive	Positive	RIF-S	Positive	Initial treatment	Negative
097	Female	79	Beijing	Negative	Negative	Negative	Negative	Positive	RIF-R	Positive	unknown	Negative
098	Female	20	Beijing	Negative	Negative	Negative	Negative	Positive	RIF-S	Positive	Initial treatment	Negative
099	Male	28	Beijing	Negative	Negative	Negative	Negative	Negative	Negative	Positive	unknown	Negative
100	Male	27	Beijing	Negative	Negative	Negative	Negative	Negative	Negative	Negative	unknown	Negative
101	Female	38	Beijing	Negative	Negative	Negative	Negative	Negative	Negative	Positive	Initial treatment	Negative
102	Male	67	Beijing	Negative	Negative	Negative	Negative	Positive	RIF-S	Negative	unknown	Negative
103	Female	86	Beijing	Negative	Negative	Negative	Negative	Positive	RIF-S	Negative	unknown	Negative
104	Male	63	Beijing	Negative	Negative	Negative	Negative	Positive	RIF-R	Positive	unknown	Negative
105	Female	50	Beijing	Negative	Positive	RIF-S	Positive	Positive	RIF-S	Positive	Initial treatment	Negative
106	Male	56	Beijing	Negative	Negative	Negative	Negative	Positive	RIF-S	Positive	unknown	Negative
107	Male	33	Beijing	Positive	Positive	RIF-S	Positive	Positive	RIF-S	Positive	Initial treatment	Negative
108	Male	27	Beijing	Positive	Positive	RIF-S	Positive	Positive	RIF-S	Positive	Initial treatment	Negative
109	Male	16	Beijing	Positive	Positive	RIF-S	Positive	Positive	RIF-S	Positive	Initial treatment	Negative
110	Male	21	Beijing	Negative	Negative	Negative	Negative	Positive	RIF-S	Positive	Initial treatment	Negative
111	Male	62	Beijing	Positive	Positive	RIF-S	Positive	Positive	RIF-S	Positive	Initial treatment	Negative
112	Male	28	Beijing	Positive	Positive	RIF-S	Positive	Positive	RIF-S	Positive	Initial treatment	Negative
113	Female	43	Beijing	Positive	Positive	RIF-R	Positive	Positive	RIF-R	Positive	Initial treatment	Negative
114	Male	31	Beijing	Positive	Positive	RIF-R	Positive	Positive	RIF-R	Positive	Initial treatment	Negative
115	Male	56	Beijing	Positive	Positive	RIF-S	Positive	Positive	RIF-R	Positive	Initial treatment	Negative
116	Female	55	Beijing	Positive	Positive	RIF-S	Positive	Positive	RIF-S	Positive	Initial treatment	Negative
117	Male	50	Beijing	Positive	Positive	RIF-S	Positive	Positive	RIF-S	Positive	Initial treatment	Negative
118	Male	51	Beijing	Negative	Negative	Negative	Negative	Negative	Negative	Negative	Initial treatment	Negative
119	Male	31	Beijing	Positive	Positive	RIF-S	Positive	Positive	RIF-S	Positive	retreatment	Negative
120	Female	30	Beijing	Positive	Positive	RIF-S	Positive	Positive	RIF-S	Positive	Initial treatment	Negative
121	Male	66	Beijing	Positive	Positive	RIF-S	Positive	Positive	RIF-S	Positive	Initial treatment	Negative
122	Female	35	Beijing	Negative	Negative	Negative	Negative	Positive	RIF-S	Positive	Initial treatment	Negative
123	Male	27	Beijing	Negative	Positive	RIF-S	Positive	Positive	RIF-S	Positive	Initial treatment	Negative
124	Male	47	Beijing	Positive	Positive	RIF-R	Positive	Negative	Negative	Positive	Initial treatment	Negative
125	Male	55	Beijing	Negative	Negative	Negative	Negative	Negative	Negative	Positive	unknown	Negative
126	Male	32	Beijing	Negative	Negative	Negative	Negative	Negative	Negative	Negative	unknown	Negative
127	Female	25	Beijing	Negative	Negative	Negative	Negative	Negative	Negative	Positive	unknown	Negative
128	Male	26	Beijing	Negative	Negative	Negative	Negative	Negative	Negative	Positive	Initial treatment	Negative
129	Female	26	Beijing	Negative	Negative	Negative	Negative	Negative	Negative	Positive	unknown	Negative
