# Supplementary material for: Comparison of targeted next-generation sequencing and the Xpert MTB/RIF assay for detection of Mycobacterium tuberculosis in clinical isolates and sputum specimens
Source: Microbiol Spectr. 2024 Apr 11;12(5):e04098-23. doi: 10.1128/spectrum.04098-23 (PMC11064545; doi:10.1128/spectrum.04098-23)
Supplement: Table S4 — AMR predictions for the 56 samples that were TB-positive under tNGS. [file spectrum.04098-23-s0004.xlsx]

## Sheet: Sheet1
TableS4: AMR predictions for the 56 samples that were TB-positive under tNGS
	tNGS	rifampicin	isoniazid	pyrazinamide	ethambutol	streptomycin	fluoroquinolones/moxifloxacin/ofloxacin/levofloxacin/ciprofloxacin	aminoglycosides/amikacin/kanamycin/capreomycin	ethionamide	para-aminosalicylic_acid
001	Positive	-	-	-	-	rrs_n.799C>T	-	rrs_n.1402C>A, rrs_n.1484G>T	-	-
003	Positive	-	katG_c.1512delG	-	-	rrs_n.799C>T	-	-	-	-
005	Positive	-	-	-	-	rrs_n.799C>T	-	-	-	-
006	Positive	rpoB_p.Asp435Gl, rpoB_p.Leu430Pro	katG_p.Ser315Thr	pncA_p.His57Arg	embB_p.Met306Val	rrs_n.799C>T, rrs_n.906A>G, gid_c.351dupG	-	-	-	-
011	Positive	rpoB_p.Leu464Met, rpoB_p.Ser441Ala	-	pncA_p.His57Arg	embB_p.Met306Val	rrs_n.799C>T	-	rrs_n.1402C>A, rrs_n.1484G>T	-	-
012	Positive	rpoB_p.Leu464Me, rpoB_p.Ser441Ala	katG_p.Ser315Thr	pncA_p.His57Arg	embB_p.Met306Val	rrs_n.799C>T	-	rrs_n.1484G>T	-	-
013	Positive	rpoB_p.His445Ser, rpoB_p.Leu464Met, rpoB_p.Ser441Ala, rpoB_p.Ser450Phe	-	pncA_p.His57Asp	-	rrs_n.799C>T	-	rrs_n.1402C>A, rrs_n.1484G>T	-	-
017	Positive	rpoB_p.Leu464Met, rpoB_p.Ser441Ala	-	pncA_p.His57Arg	embB_p.Met306Val	rrs_n.799C>T	gyrA_p.Asp94Gly	rrs_n.1402C>A, rrs_n.1484G>T	-	-
018	Positive	-	-	-	-	rrs_n.799C>T	-	rrs_n.1402C>A, rrs_n.1484G>T	-	-
023	Positive	rpoB_p.Leu464Met, rpoB_p.Ser441Ala	katG_p.Trp351*	pncA_p.Val155Ala, pncA_p.His57Asp	-	rrs_n.799C>T	-	rrs_n.1402C>A, rrs_n.1484G>T	-	-
032	Positive	rpoB_p.Leu464Met, rpoB_p.Ser441Ala	katG_p.Asn138Asp	-	-	rrs_n.799C>T	-	rrs_n.1402C>A	-	-
033	Positive	rpoB_p.Leu464Met, rpoB_p.Ser441Ala	-	-	-	rrs_n.799C>T	-	rrs_n.1402C>A, rrs_n.1484G>T	-	-
035	Positive	-	-	-	-	rrs_n.799C>T	-	-	-	thyA_p.His75Asn
037	Positive	rpoB_p.Leu464Met, rpoB_p.Ser441Ala, rpoB_p.Ser450Leu	katG_p.Ser315Thr	-	embB_p.Met306Val	rrs_n.799C>T	-	rrs_n.1402C>A, rrs_n.1484G>T	-	-
040	Positive	rpoB_p.Asp435Asn, rpoB_p.Ser441Val, rpoB_p.Ser450Leu, rpoB_p.Ser441Ala	-	-	-	rrs_n.799C>T	-	rrs_n.1402C>A, rrs_n.1484G>T	-	-
045	Positive	rpoB_p.Ser441Ala, rpoB_p.Ser450Leu	ahpC_c.-48G>A, fabG1_c.-15C>T	-	-	rrs_n.514A>C, rrs_n.799C>T	gyrA_p.Ala90Val	rrs_n.1402C>A, rrs_n.1484G>T	fabG1_c.-15C>T	-
052	Positive	-	-	-	-	rrs_n.799C>T	-	rrs_n.1402C>A, rrs_n.1484G>T	-	folC_p.Ser150Gly
055	Positive	-	-	-	-	-	gyrA_p.Asp94Gly	-	-	folC_p.Ser150Gly
060	Positive	-	-	-	-	-	-	-	-	-
061	Positive	rpoB_p.Leu430Pro	katG_c.1508delT, katG_c.1512delG	-	-	rrs_n.799C>T	-	-	-	-
070	Positive	-	katG_c.155delC	-	-	rrs_n.799C>T	-	-	-	-
074	Positive	rpoB_p.His445Asn, rpoB_p.Ser441Ala	-	-	-	rrs_n.799C>T	-	rrs_n.1402C>A, rrs_n.1484G>T	-	-
075	Positive	-	katG_c.1512delG	-	-	rrs_n.799C>T	-	-	-	-
086	Positive	-	-	-	-	rrs_n.799C>T, rrs_n.888G>A	-	rrs_n.1402C>A	-	-
087	Positive	-	-	-	-	rrs_n.799C>T	-	rrs_n.1484G>T, rrs_n.1402C>A	-	-
088	Positive	-	-	-	-	rrs_n.799C>T	-	-	-	-
089	Positive	-	fabG1_c.-15C>T, katG_c.297delG, katG_p.Gly316Asp	pncA_p.His137Pro	-	rrs_n.799C>T	-	rrs_n.1402C>A	fabG1_c.-15C>T	-
091	Positive	-	-	pncA_p.Val155Ala	-	rrs_n.799C>T	-	-	-	-
092	Positive	-	-	pncA_c.149delT	-	rrs_n.799C>T	-	rrs_n.1402C>A, rrs_n.1484G>T	-	-
093	Positive	rpoB_p.Ser441Ala	-	-	-	rrs_n.799C>T	-	rrs_n.1402C>A, rrs_n.1484G>T	-	-
094	Positive	rpoB_p.Ser441Ala	-	-	-	rrs_n.799C>T	-	rrs_n.1402C>A, rrs_n.1484G>T	-	-
095	Positive	-	-	-	embB_p.Met306Val	rrs_n.799C>T	-	rrs_n.1484G>T	-	-
096	Positive	-	-	-	-	rrs_n.799C>T	-	rrs_n.1402C>A, rrs_n.1484G>T	-	-
097	Positive	rpoB_p.Ser441Ala	-	-	-	rrs_n.799C>T	-	rrs_n.1402C>A, rrs_n.1484G>T	-	-
098	Positive	-	-	-	-	rrs_n.799C>T	-	-	-	-
102	Positive	-	-	-	-	rrs_n.799C>T	-	-	-	-
103	Positive	-	-	-	-	rrs_n.799C>T	-	-	-	-
104	Positive	rpoB_p.His445Asn, rpoB_p.Ser441Ala	-	pncA_p.His57Arg	embB_p.Met306Val	rrs_n.799C>T	gyrA_p.Asp94Gly	-	-	-
105	Positive	-	-	-	-	rrs_n.799C>T	-	rrs_n.1402C>A	-	-
106	Positive	-	-	-	-	rrs_n.799C>T	-	rrs_n.1402C>A	-	-
107	Positive	-	-	-	-	rrs_n.799C>T	gyrA_p.Asp94Gly, gyrB_p.Thr500Asn	-	-	-
108	Positive	-	-	-	-	rrs_n.799C>T	-	rrs_n.1402C>A, rrs_n.1484G>T	-	-
109	Positive	-	-	-	-	rrs_n.799C>T	-	-	-	-
110	Positive	-	katG_c.957delC	-	embB_p.Met306Ile	rrs_n.799C>T	gyrB_p.Thr500Asn	rrs_n.1402C>A	-	-
111	Positive	-	-	-	-	rrs_n.799C>T	-	rrs_n.1402C>A, rrs_n.1484G>T	-	-
112	Positive	-	fabG1_c.-15C>T, katG_c.1508delT	-	-	rrs_n.799C>T	-	-	fabG1_c.-15C>T	-
113	Positive	rpoB_p.Ser450Leu	fabG1_c.-15C>T, katG_p.Ser315Thr	pncA_p.Val128Gly	embB_p.Gly406Ala	rpsL_p.Lys43Arg, rrs_n.799C>T	gyrA_p.Asp94Gly	rrs_n.1401A>G	fabG1_c.-15C>T	-
114	Positive	rpoB_p.Leu452Pro	fabG1_c.-15C>T	-	-	rrs_n.799C>T	-	-	fabG1_c.-15C>T	-
115	Positive	rpoB_p.His445Arg, rpoB_p.Ser441Ala	-	-	-	rrs_n.799C>T	-	rrs_n.1402C>A, rrs_n.1484G>T	-	-
116	Positive	-	katG_c.1508delT	-	-	rrs_n.799C>T	-	rrs_n.1402C>A, rrs_n.1484G>T	-	-
117	Positive	-	katG_c.1512delG	-	-	rrs_n.799C>T	-	-	-	-
119	Positive	-	-	-	-	rrs_n.799C>T	gyrA_p.Asp94Gly	-	-	-
120	Positive	-	-	-	-	rrs_n.799C>T	-	-	-	-
121	Positive	-	-	-	-	rrs_n.799C>T	-	-	-	-
122	Positive	-	-	-	-	rrs_n.799C>T	-	rrs_n.1402C>A	-	-
123	Positive	-	-	-	-	rrs_n.799C>T	-	-	-	-
